# Supplementary material for: Epistasis Test in Meta-Analysis: A Multi-Parameter Markov Chain Monte Carlo Model for Consistency of Evidence
Source: PLoS One. 2016 Apr 5;11(4):e0152891. doi: 10.1371/journal.pone.0152891 (PMC4821560; doi:10.1371/journal.pone.0152891)
Supplement: S1 Table — Variable definitions: Study: the first author and published year in each included study Ethnicity: the ethnicity of included population. Country: the country of study. Cancer: the cancer type. case.GSTM1.0: the number of functional GSTM1 carriers in cases (including heterozygous). ctrl.GSTM1.0: the number of functional GSTM1 carriers in controls (including heterozygous). case.GSTM1.1: the number of null/null GSTM1 carriers in cases (risk type). ctrl.GSTM1.1: the number of null/null GSTM1 carriers in controls (risk type). case.GSTT1.0: the number of functional GSTT1 carriers in cases (including heterozygous). ctrl.GSTT1.0: the number of functional GSTT1 carriers in controls (including heterozygous). case.GSTT1.1: the number of null/null GSTT1 carriers in cases (risk type). ctrl.GSTT1.1: the number of null/null GSTT1 carriers in controls (risk type). (XLSX) [file pone.0152891.s004.xlsx]

## Sheet: 工作表1
Study	Ethnicity	Country	Cancer	case.GSTM1.0	ctrl.GSTM1.0	case.GSTM1.1	ctrl.GSTM1.1	case.GSTT1.0	ctrl.GSTT1.0	case.GSTT1.1	ctrl.GSTT1.1
Yri 2012	Caucasian	Norway	Hodgkin lymphoma	111	567	110	477	189	965	31	50
Van Hemelrijck 2012	Caucasian	Switzerland	Prostate cancer	98	172	105	188	168	296	35	64
Rudolph 2012	Caucasian	German	Colorectal cancer	822	844	932	923	1433	1459	313	308
Ramalhinho 2012	Caucasian	Portugal	Breast cancer	35	76	66	45	54	97	47	24
Ovsiannikov 2012	Caucasian	Germany	Bladder cancer	94	113	102	122	163	188	33	47
Oliveira 2012	Mix	Brazil	Ovarian cancer	84	90	48	42	93	98	39	34
Luo 2012	Asian	China	Breast cancer	146	286	207	414	167	337	186	364
Lordelo 2012	Mix	Brasil	CML	50	97	55	176	84	208	21	65
Lesseur 2012	Caucasian	USA	Bladder cancer	275	420	378	508	556	780	106	143
Kiyohara 2012	Asian	JAPAN	Lung cancer	194	194	268	185	245	215	217	164
kim 2012	Asian	Korea	AML	168	777	230	923	184	841	214	859
Ibarrola-Villava 2012	Caucasian	Spain	Melanoma	300	168	260	169	463	284	97	53
Faber 2012	Mix	?Brazil	Multiple Myeloma	100	78	50	72	108	119	42	31
Dzian 2012	Caucasian	Slovak	Lung cancer	54	130	64	160	83	242	35	48
Chauhan 2012	Asian	India	AML	81	104	50	95	104	152	27	47
Catsburg 2012	Mix	USA	Prostate cancer	774	417	606	321	1158	583	242	153
Bhat 2012	Asian	India	CML	44	81	31	43	48	98	27	26
Atinkaya 2012	Caucasian	Turkey	Lung cancer	72	59	53	56	102	100	25	22
Ahmad 2012	Asian	india	Renal cell carcinoma	94	134	102	116	71	144	125	106
Ada 2012	Caucasian	Turkey	Lung cancer	90	107	123	124	162	188	51	43
Abdel Rahman 2012	Caucasian	Egypt	Lymphoma	34	40	37	60	37	81	34	19
Zhang 2011	Asian	China	Gastric cancer	89	218	105	194	80	214	114	198
Wang, 2011	Asian	India	Colorectal cancer	202	215	100	76	245	247	57	44
Tamaki 2011	Asian	Japan	Lung cancer	106	101	86	102	95	99	97	104
Salinas-Sanchez 2011	Caucasian	Spain	Bladder cancer	92	115	109	78	148	138	42	25
Safarinejad 2011	Caucasian	Iran	Prostate cancer	96	242	72	94	110	266	58	70
Rouiss 2011	Caucasian	Tunisia	Bladder cancer	62	69	63	56	95	87	30	38
Ouerhani 2011	Tunisian	Tunisia	Leukemia	83	146	110	163	127	221	66	88
Nosheen 2011	Asian	Pakistan	Breast cancer	147	138	3	12	137	122	13	28
Naushad 2011	Asian	India	Breastcancer	228	168	114	85	255	205	87	48
Masood 2011	Asian	Pakistan	Head and Neck cancer	193	138	35	12	171	122	57	28
Mandegary 2011	Caucasian	Iran	AML	50	51	64	48	69	76	45	23
Luo 2011	Asian	China	Gastric cancer	30	58	93	71	46	66	77	63
Lu 2011	Asian	China	Bone Tumor	49	122	61	104	40	115	70	111
Lourenco 2011	Mix	Brazil	Head and Neck cancer	84	76	58	66	106	115	36	27
Kuma 2011	Caucasoid Aryans	India	Prostate cancer	23	31	34	15	28	24	29	22
Koutros 2011	mix	USA	Bladder cancer	141	199	225	285	289	373	56	107
Koh 2011	Asian	Singapore	Colorectal cancer	246	641	234	526	294	691	186	476
Karageorgi 2011	Caucasian	USA	Endometrial cancer	195	556	232	621	356	927	64	239
Jiang, Y 2011	Asian	china	Nasopharyngeal carcinoma	85	215	97	157	62	186	120	180
Ihsan 2011	Asian	India	Lung cancer	122	177	66	113	155	217	33	73
Goerlitz 2011	Caucasian	Egypt	Bladder cancer	274	289	344	332	470	464	147	156
Fortes 2011	Caucasian	Italy	Melanoma	82	70	106	82	151	122	37	30
Chiyomaru 2011	Asian	JAPAN	Skin cancer	68	46	47	46	61	53	54	39
Chan 2011	Asian	Singapore	ALM	43	55	142	122	121	128	64	49
Ashtiani 2011	Caucasian	Iran	Prostate cancer	60	90	50	10	72	53	38	47
Anantharaman 2011	Asian	India	Oral cancer	349	505	305	294	547	674	45	114
Yeh,2010	Asian	China	Colorectal cancer	321	323	401	410	326	373	396	360
Yang 2010	Asian	China	Colorectal cancer	133	521	189	730	158	639	164	612
Yadav 2010	Asian	India	Oral cancer	70	150	66	120	94	185	42	85
Yadav 2010	Asian	India	Gastric cancer	84	150	49	120	83	185	50	85
Yadav 2010	Asian	India	Lung cancer	68	118	33	103	82	152	19	69
Ueda 2010	Asian	Japan	Cervical cancer	42	86	41	72	25	78	58	80
Timofeeva 2010	Caucasian	Germany	Lung cancer	279	626	334	644	188	418	424	831
Steinbrecher 2010	Caucasian	Germany	Prostate cancer	122	221	126	270	204	415	44	77
Soucek 2010	Caucasian	Czech Repulic	Head and?Neck?cancer	52	52	64	70	92	93	24	16
Sam 2010	Asian	India	Upper aerodigestive tract cancers	299	172	109	48	331	204	77	16
Salinas-Souza 2010	Mix	Brazil	Bone tumor	45	88	35	72	54	118	26	42
Palma 2010	Caucasian	Italy	Cervical cancer	10	53	15	58	17	89	8	22
Pall 2010	Caucasian	Italy	Gastric cancer	130	271	166	275	218	455	78	91
Nosheen 2010	Asian	Pakistan	Head and Neck cancer	318	138	70	12	278	122	110	28
Nisa 2010	Asian	Japan	Colorectal cancer	328	356	357	422	347	435	338	343
Nguyen 2010	Asian	Vietnam	Gastric Cancer	16	34	43	75	34	62	25	38
Moaven 2010	Caucasian	Iran	Esophageal cancer	83	78	65	58	112	105	36	31
Malik 2010	Asian	India	Esophageal cancer	67	116	68	79	110	146	25	49
Leme 2010	Mix	Brazil	Head and Neck cancer	34	25	66	75	53	59	47	41
Kaushal 2010	Asian	India	Breast cancer	94	122	23	52	84	105	33	69
Kao 2010	Asian	China	Hepatocellular carcinoma	48	175	54	211	51	186	51	200
Hlavata 2010	Caucasian	Czech	Colorectal cancer	228	254	267	241	392	395	103	100
Gervasini 2010	Caucasian	Spain	Lung cancer	56	127	47	120	87	206	16	41
Chatzimichalis 2010	Caucasian	Greece	Head and Neck cancer	14	14	74	88	67	71	21	31
Cantor 2010	Caucasian	Spain	Bladder cancer	257	366	420	346	542	550	136	160
Cabral 2010	Mix	Brazil	Lung cancer	24	37	40	50	38	46	26	41
Asim 2010	Asian	?India	Hepatocellular carcinoma	102	368	152	157	156	437	98	88
Ashton 2010	Caucasian	Australia	Endometrial cancer	107	125	84	161	158	239	33	47
Altinisik 2010	Caucasian	Turkey	Lung cancer	47	40	28	15	58	46	17	9
German center 2010	Caucasian	German	Breast cancer	1498	2639	1614	2807	2578	4585	543	871
Zendehdel 2009	Caucasian	Sweden	Esophageal cancer	87	230	85	239	150	394	22	76
Zendehdel 2009	Caucasian	Sweden	Gastric cancer	54	230	70	239	111	394	13	76
Zafereo 2009	Caucasian	USA	Head and Neck cancer	48	553	61	549	85	875	24	227
Vrana 2009	Caucasian	Czech	Pancreatic cancer	115	188	138	215	199	308	45	39
S?rensen 2009	Caucasian	Denmark	Lung cancer	118	115	144	141	224	222	39	32
Song 2009	Asian	China	Bladder cancer	77	104	131	108	98	107	110	105
Sivo?ov? 2009	Caucasian	Slovakia	Prostate cancer	60	98	69	130	105	183	24	45
Saxena 2009	Mix	India	Breast cancer	192	269	215	134	310	315	96	88
Sampaio 2009	Mix	Brazil	Breast cancer	385	397	400	375	590	655	195	218
Rouissi 2009	Caucasian	Tunisia	Bladder cancer	62	69	63	56	95	87	30	38
Reding 2009	Caucasian	USA	Breast cancer	421	415	467	460	744	738	147	139
Moy 2009	Asian	China	Gastric cancer	72	320	98	415	73	320	97	415
McCarty 2009	Caucasian	USA	Breast cancer	505	547	470	454	774	795	209	221
Matakova 2009	Caucasian	Slovakia	Lung cancer	66	115	94	105	119	174	41	46
Masoudi 2009	Caucasian	Iran	Gastric cancer	30	74	37	60	42	96	50	38
Malik 2009	Mix	India	Gastric cancer	44	116	64	79	75	146	33	49
Lavender 2009	African	USA	Prostate cancer	141	441	47	137	153	482	36	102
Kumar 2009	Mix	India	Lung cancer	49	154	44	99	69	197	24	56
Kraggerud 2009	Caucasian	Norway	Seminoma	180	93	148	96	282	157	46	32
Klinchid 2009	Asian	Thailand	Lung cancer	26	34	61	47	53	42	34	39
Grando 2009	Mix	Brazil	Bladder cancer	60	67	40	33	49	63	51	37
Epplein 2009	Caucasian	USA	Colorectal cancer	82	166	91	147	127	201	46	112
Cote 2009	Mix	USA	Lung cancer	256	299	246	225	398	419	105	108
Amtha 2009	Asian	Indoneisa	Head and Neck cancer	32	72	49	90	44	95	37	67
Altayli 2009	Caucasian	Turkey	Bladder cancer	77	63	58	65	104	119	31	9
Al-Moundhri 2009	Asian	Oman	Gastric cancer	65	75	42	32	88	87	19	20
Settheetham-Ishida 2009	Asian	Thailand	Cervical cancer	36	38	54	56	48	56	42	38
Kostrykina 2009	Caucasian	Russia	Breast cancer	376	140	328	123	563	213	133	50
LOURENCO 2009	Mixed	Brazil	HL	54	128	56	98	90	182	20	44
Matakova 2009	Caucasian	Slovakia	Colorectal cancer	83	202	100	220	142	329	41	93
Van Emburgh 2008	Mix	USA	Breast cancer	222	257	225	296	363	455	84	98
Torresan 2008	Mix	Brazil	Breast cancer	46	46	56	56	71	69	31	33
Taspinar 2008	Caucasian	Turkey	CML	59	75	48	55	64	105	43	25
Syamala 2008	Asian	India	Breast cancer	228	187	119	63	291	227	56	23
Sobti 2008	Asian	India	Lung cancer	88	98	63	53	124	131	27	20
Siraj 2008	Caucasian	Saudi Arabia	Thyroid cancer	109	223	94	280	96	385	111	128
Singh 2008	Asian	India	Head and Neck cancer	98	144	77	56	126	162	49	38
Reszka 2008	Caucasian	?Poland	Head?and?Neck?cancer	60	89	67	62	100	105	27	46
Rajkumar 2008	Asian	India	Breast cancer	185	390	65	110	206	416	44	84
Nishino 2008	Asian	Japan	Cervical cancer	47	66	77	59	68	67	56	58
Muller 2008	mix	Israel	AML	66	98	70	119	111	173	25	44
Majumdar 2008	Asian	India	AML	53	110	57	34	94	133	16	11
Losi-Guembarovski 2008		Brazil	Head an Neck cancer	55	39	36	42	61	58	30	23
Lemos 2008	Caucasian	Portuga	Thyroid cancer	88	104	100	143	164	202	24	45
Kiran 2008	Asian	India	Hepatocellular carcinoma	47	131	16	38	46	145	17	24
Karami 2008	Central and Eastern Europe	USA	Renal cell carcinoma	321	454	303	433	499	752	129	161
Kang 2008	Asian	Korea	Multiple Myeloma	46	79	68	92	54	70	59	101
Hsu 2008	Asian	China	Urinary transitional cell carcinoma	82	125	103	112	112	95	106	108
Honma 2008	Mix	Brazil	Lung cancer	109	137	91	127	173	230	27	34
Hernandez 2008	Caucasian	Spain	Thyroid cancer	80	88	94	73	138	131	36	30
Hatagima 2008	Mix	Brazil	Head and?Neck?cancer	136	119	95	93	182	164	49	48
Harth 2008	Caucasian	Germany	Head and Neck cancer	146	155	166	145	248	239	64	61
Guo 2008	Asian	China	Nasopharyngeal carcinoma	137	262	204	328	174	316	164	269
Gates 2008	Caucasian	USA	Ovarian cancer	675	835	687	913	1076	1377	283	375
Csejtei 2008	Caucasian	Hungary	Colorectal cancer	42	51	60	46	68	77	34	20
Buch 2008	Caucasian	USA	Head and Neck cancer	70	138	126	276	128	292	67	122
Boccia 2008	Caucasian	Italy	Head and Neck cancer	108	117	112	128	162	187	48	58
Al-Daye 2008	Caucasian	Saudi Arabia	Lymphoma	91	233	91	280	36	385	143	128
Zhao 2007	Caucasian	USA	Bladder cancer	298	316	324	317	520	519	103	115
Yeh 2007	Asian	China	Colorectal cancer	321	323	402	410	327	373	396	360
Yang 2007	Asian	Korea	Lung cancer?	159	167	158	179	148	179	168	166
Wideroff 2007	Caucasian	USA	Esophageal cancer	30	87	37	121	59	173	8	35
Wideroff 2007	Caucasian	USA	Gastric cancer	55	87	61	121	95	173	21	35
Suzen 2007	Caucasian	Turkey	Head and Neck cancer	31	63	67	57	79	97	19	23
Steck 2007	Caucasian	USA	Breast cancer	547	604	505	494	831	856	221	242
Spurdle 2007	Caucasian	Australia	Breast cancer	571	333	675	331	1032	555	214	109
Soya 2007	Asian	India	Upper aerodigestive tract cancers	299	172	109	48	331	204	77	16
Sorensen 2007	Caucasian	Denmark	Lung cancer	186	372	242	392	362	655	67	108
Skjelbred 2007	Caucasian	Norway	Colorectal cancer	53	148	55	151	93	262	15	37
Schwartzbaum 2007	Caucasian	Sweden	Brain tumor	240	193	279	237	421	362	99	68
Rossini 2007	Mix	Brasil	Esophageal cancer	74	153	51	99	110	192	15	60
Ortega 2007	Mix	Brazil	Multiple Myeloma	68	127	38	103	81	190	25	40
Nordgard 2007	Caucasian	Norway	Breast?cancer	39	55	52	53	76	90	16	18
Mossner 2007	Caucasians	Germany	Melanoma	155	167	165	179	264	290	55	56
Moore 2007	Caucasian	USA	Renal cell carcinoma	431	611	424	555	694	990	167	209
Mallick 2007	African Descent	France	Prostate cancer	108	98	26	36	104	85	30	49
Leite 2007	Mix	?Brazil	Skin carcinoma	57	72	48	52	73	96	20	28
Landi 2007	Caucasian	Italy	Malignant pleural mesothelioma	37	199	52	180	71	317	17	70
Jiao 2007	Caucasian	USA	Pancreatic cancer	187	157	159	158	271	248	74	67
Eyada 2007	Caucasian	Egypt	Acute leukemia	13	11	19	0	20	6	12	5
Edvardsen 2007	Caucasian	Norway	Breast?cancer	152	151	120	118	228	224	44	45
Cengiz 2007	Caucasian	Turkey	Bladder cancer	17	31	34	22	33	42	18	11
Capoluongo 2007	Caucasian	Italy	Head and Neck cancer	19	44	81	56	65	69	35	31
Bu, 2007	Caucasian	Sweden	Melanoma	81	99	73	104	124	166	30	37
Bolufer 2007	Caucasian	Spain	Acute leukemia	228	219	207	232	320	394	110	61
Boccia 2007	Caucasian	Italy	Gastric cancer	58	122	59	135	76	197	39	57
Anantharaman,2007	Asian	India	Head and Neck cancer	253	458	198	269	411	612	45	114
Yang 2006	Asian	China	Prostate cancer	64	90	99	112	74	107	89	95
Sugimura 2006	Asian	Japan	Head and Neck cancer	63	115	59	126	76	136	46	105
Stankov, 2006	Caucasian	Italy	Thyroid cancer	61	48	70	60	108	91	20	17
Sobti 2006	Asian	India	Cervical cancer	61	65	42	38	87	77	16	26
Silig 2006	Caucasian	Turkey	Prostate cancer	54	117	98	52	118	138	34	31
Sharma 2006	Asian	India	Head and Neck cancer	19	58	21	29	23	74	17	13
Probst-Hensch 2006	Asian	Singapore	Colorectal cancer	168	643	132	525	200	693	100	475
Peters 2006	Mix	USA	Head and Neck cancer	287	345	403	404	568	588	122	162
Pandey 2006	Asian	India	Gallbladder cancer	63	103	43	78	99	159	7	42
Nock 2006	Mix	USA	Prostate cancer	222	241	216	238	362	398	76	81
McGrath 2006	Mix	USA	Bladder cancer	82	439	109	483	156	776	35	148
Martinez 2006	Caucasian	Spain	Colorectal cancer	55	180	87	149	68	253	74	76
Martinez 2006	Caucasian	Spain	Gastric cancer	54	180	33	149	49	253	38	76
Little 2006	Caucasian	UK	Colorectal cancer	110	162	131	221	192	318	49	65
Lee 2006	Asian	Korea	Lung cancer	71	91	98	105	89	89	80	107
Larsen 2006	Caucasian	Australia	Lung cancer	503	258	591	367	862	510	226	114
Ladero 2006	Caucasian	Spain	Hepatocellular carcinoma	96	180	88	149	131	253	53	76
Joseph 2006	Asian	India	Cervical cancer	68	111	79	54	123	149	24	16
Jain 2006	Asian	India	Esophageal cancer	61	86	39	51	72	100	28	37
Huang 2006	Mix	USA	Colorectal cancer	297	503	257	371	428	603	130	271
Ho 2006	Mix	USA	Thyroid cancer	90	322	111	358	150	540	51	140
Gattas 2006	Mix	Brazil	Head and Neck cancer	44	63	59	39	78	84	25	18
Chen 2006	Asian	China	Lung cancer	37	108	60	89	38	112	59	85
Casson 2006	Caucasian	Canada	Esophageal cancer	22	41	34	54	42	80	14	15
Bufalo 2006	Mix	Brazil	Thyroid cancer	124	114	88	90	150	157	41	47
Biselli 2006		Brazil	Head and Neck cancer	35	31	25	29	40	46	20	14
Aydin-Sayitoglu 2006	Caucasian	Turkey	Acute Leukemia	58	63	97	77	124	111	31	29
Agalliu 2006	Caucasian	USA	Prostate cancer	248	274	311	248	466	434	92	88
Yeh 2005	Asian	China	Colorectal cancer	325	326	402	410	331	376	396	360
Wenzlaff 2005	mix	USA	Lung cancer	82	92	78	85	125	138	28	37
van der Hel 2005	Caucasian	The Netherlands	Breast cancer	355	396	362	371	443	542	274	225
Tamer 2005	Caucasian	Turkey	Gastric cancer	30	116	40	88	49	151	21	53
Srivastava 2005	Asian	India	Prostate cancer	57	93	70	51	86	115	41	29
Srivastava 2005	Asian	India	Bladder cancer	63	230	43	140	78	291	28	79
Sreeja 2005	Asian	India	Lung cancer	100	107	46	39	114	133	32	13
Sobti 2005	Asian	India	Bladder cancer	63	52	37	24	70	65	30	11
Pinarbasi 2005	Caucasian	Turkey	Brain tumor	43	116	32	37	51	122	24	31
Palli 2005	Caucasian	Italy	Gastric cancer	85	271	90	275	134	455	41	91
Pakakasama 2005	Asian	Thailand	ALL	31	129	76	191	57	198	50	122
Niwa 2005	Asian	Japan	Cervical cancer	61	136	70	184	68	175	63	145
Nan 2005	Asian	Korea	Gastric cancer	34	90	73	130	49	117	58	103
Mu 2005	Asian	China	Gastric cancer	69	158	127	235	103	201	93	192
Lanciotti,2005	Caucasian	Italy	Neuroblastoma	110	189	123	203	189	322	45	70
Komiya 2005	Asian	Japan	Prostate cancer	93	131	93	157	112	149	74	139
Kim 2005	Asian	Korea	Bladder cancer	61	80	92	73	82	64	71	89
Karagas 2005	Mix	USA	Bladder cancer	144	233	210	309	301	458	53	83
Hishida 2005	Asian	Japan	CML	25	227	26	249	22	238	29	238
Gomes 2005	Caucasian	Portugal	Pituitary tumors	108	110	127	146	193	209	41	47
Gelatti 2005	Caucasian	Italy	Hepatocellular carcinoma	101	185	99	215	168	328	32	72
Gajecka 2005	Caucasian	Poland	Head and Neck cancer	152	157	140	164	236	255	54	61
Doherty 2005	Caucasian	USA	Endometrial cancer	190	200	181	220	293	359	78	61
Deng 2005	Asian	China	Hepatocellular carcinoma?	64	188	117	172	73	206	108	154
Covolo 2005	Caucasian	Italy	Hepatocellular carcinoma	101	185	99	215	168	328	32	72
Clavel 2005	Caucasian	France	Acute leukaemia	111	55	108	50	171	82	48	23
Chiu 2005	Mix	USA	Non-Hodgkin’s lymphoma	176	219	169	245	333	380	61	84
Cheng 2005	Asian	China	Breast cancer	231	371	234	362	238	400	223	336
Ceschi 2005	Asian	Singapore	Breast cancer	137	369	87	282	169	385	87	282
Caceres 2005		Chile	Prostate cancer	65	102	37	30	94	115	6	14
Ates 2005	Caucasian	Turkey.	Colorectal cancer	83	116	98	88	118	151	63	53
Xie 2004	Mix	Puerto Rico	Head and Neck cancer	83	78	49	65	93	101	39	42
Wrensch 2004	Mix	USA	Brain tumor	215	242	233	261	357	395	90	109
Wang 2004	Caucasian	USA	Lung cancer	312	423	404	516	573	750	138	185
van der Logt 2004	Caucasian	The Netherlands	Colorectal cancer	186	212	184	203	299	346	72	69
Unal 2004	Caucasian	Turkey	Head and Neck cancer	23	57	19	32	25	64	17	25
Tsukino 2004	Asian	Japan	Urothelial cancer	114	170	181	155	189	181	136	144
Tsabouri 2004	Caucasian	Greece	CLL	7	96	20	51	20	132	7	15
Srivastava 2004	Asian	India	Bladder cancer	64	128	42	54	78	153	28	29
Sorensen 2004	Caucasian	Denmark	Lung cancer	114	104	140	161	217	249	37	16
Sobti 2004	Asian	India	Lung cancer	62	52	38	24	82	65	18	11
Sharma 2004	Asian	India	Cervical cancer	61	63	81	33	114	84	28	12
Schneider 2004	Caucasian	Germany	Lung cancer	424	328	468	294	742	507	150	115
Sarmanova 2004	Caucasian	Czech Republic	Breast cancer	105	156	133	155	201	266	33	44
Roth 2004	Asian	China	Esophageal cancer	89	309	41	145	54	211	77	243
Roth 2004	Asian	China	Gastric cancer	66	309	24	245	47	211	43	243
Moore 2004	Caucasian	Argentina	Bladder cancer	52	60	54	49	89	97	17	12
Mittal 2004	Asian	India	Prostate cancer	48	82	55	35	68	104	35	13
Medeiros 2004	Caucasian	Portugal	Prostate cancer	65	92	77	91	114	140	31	44
McCready 2004	Caucasian	Canada	Breast cancer	21	33	49	35	50	55	13	9
Lee, 2004	Asian	Korea	Cervical cancer	38	44	42	42	43	32	38	54
Kiss 2004	Caucasian	Hungary	Colorectal cancer	209	258	291	242	369	392	131	108
Joseph 2004	Asian	India	ALL	70	89	48	29	101	108	17	10
Joseph 2004	Caucasian	USA	Prostate cancer	81	123	97	142	122	204	55	61
Hung 2004	Caucasian	Italy	Bladder cancer	69	102	132	112	158	181	43	33
Harms 2004	Caucasian	Colombia	Lung cancer	48	39	62	80	79	95	31	24
Gaudet 2004	MIX	USA	Head and Neck cancer	87	98	63	82	122	158	27	22
Gaspar 2004	Caucasian	Portugal	Thyroid cancer	40	87	63	117	79	165	24	39
Gago-Dominguez 2004	Asian	Singapore	Breast cancer	98	248	82	218	114	262	66	204
Evans 2004	Caucasian	USA	Head and Neck cancer	146	106	136	102	229	150	54	58
Egan 2004	Asian	China	Breast cancer	497	523	638	683	579	614	557	596
D'Alo 2004	Caucasian	Italy	AML	111	143	82	128	137	221	56	52
Colombo 2004	MIX	Brazil	Gastric cancer	53	88	47	62	83	122	17	28
Chan-Yeung 2004	Asian	China	Lung cancer	99	80	130	117	86	95	143	102
Canalle 2004	Mix	Brazil	ALL	65	120	48	101	88	178	25	43
Belogubova 2004	Caucasian	Russia	Lung cancer	76	333	91	330	137	538	30	125
Alexandrie 2004	Caucasian	Sweden	Lung cancer	147	131	165	142	271	232	41	41
Abbas 2004	Caucasian	France	Esophageal cancer	29	61	39	59	46	85	14	30
Wang 2003	Asian	China	Esophageal?cancer	35	19	27	19	28	18	34	20
van der Hel 2003	Caucasian	The Netherlands.	Breast cancer	96	134	133	129	193	213	36	50
van der Hel 2003	Caucasian	The Netherlands.	Colorectal cancer	124	396	88	369	154	70	58	30
Tsai 2003	Caucasian	USA	Lung cancer	98	46	137	48	196	74	36	19
Taioli 2003	Caucasian	Italy	Lung cancer	111	643	125	639	107	698	37	141
Ruano-Ravina 2003	Caucasian	Spain	Lung cancer	53	100	72	87	98	141	27	46
Risch 2003	Caucasian	Germany	Head and Neck cancer	118	116	127	135	207	216	38	35
Nazar-Stewart 2003	Caucasian	USA	Lung cancer	131	255	143	246	222	410	52	90
Nakazato 2003	Asian	Japan	Prostate cancer	43	52	38	53	41	61	40	44
Munaka 2003	Asian	Japan	Hepatocellular carcinoma	48	70	29	68	38	72	39	66
Khedhaier 2003	Caucasian	Tunisia	Breast cancer	143	104	166	138	206	179	103	63
Kang 2003	Asian	Korea	Breast cancer	78	86	110	95	94	105	94	76
Jong Jeong 2003	Asian	Korea	Bladder cancer	75	99	51	105	58	91	68	113
Hohaus 2003	Caucasian	Italy	Hodgkin’s lymphoma	52	89	38	87	64	145	26	31
Hernandez 2003	Caucasian	Spain	Thyroid cancer	61	62	73	54	108	97	26	19
Gronau 2003	Caucasian	Germany	Head and Neck cancer	41	63	32	66	62	111	11	18
De Roos 2003	Caucasian	USA	Brain tumor	310	254	335	321	489	445	126	100
Cheng 2003	Asian	China	Nasopharyngeal carcinoma	141	168	173	169	156	162	160	174
Casson 2003	Caucasian	Canada	Esophageal cancer	19	20	26	25	37	33	8	12
Cajas-Salazar 2003	Caucasian	USA	Lung cancer	62	80	48	39	79	95	31	24
Buzio 2003	Caucasian	Italy	Renal Cell Carcinoma	50	92	50	108	89	165	11	35
Zheng 2002	Caucasian	USA	Breast cancer	102	232	100	249	113	263	39	62
Zheng 2002	Caucasian	USA	Breast cancer	152	160	165	173	223	259	95	74
Yuille 2002	Caucasian	UK	CLL	61	135	77	135	97	212	44	66
Ye 2002	Caucasian	UK	Colorectal cancer	21	49	20	33	39	73	2	9
Wu 2002	Asian	China	Gastric cancer	183	142	173	136	175	148	181	130
Wu 2002	Asian	China	Breast cancer	26	35	34	25	33	34	27	26
To-Figueras 2002	Caucasian	Spain	Head and Neck cancer	108	103	96	100	169	155	35	48
Sunaga 2002	Asian	Japan	Lung cancer	105	96	93	56	99	93	99	59
Stucker 2002	Caucasian	France	Lung cancer	118	136	129	118	213	216	38	52
Seow 2002	Asian	Singapore	Colorectal cancer	105	653	108	537	133	710	80	480
Matheson 2002	Caucasian	Australia	Breast cancer	66	80	91	77	113	139	44	18
Lewis 2002	Caucasian	UK	Lung cancer	56	68	31	75	68	115	19	28
Lee 2002	Asian	Korea	Bladder cancer	83	79	149	86	97	80	135	85
Kim 2002	Asian	Korea	Bladder cancer	78	184	138	265	125	221	91	228
Kerridge 2002	Caucasian	Australia	Non-Hodgkin’s lymphoma	78	95	90	110	112	177	57	28
Giannakopoulos 2002	Caucasian	Greece	Bladder cancer	33	91	56	56	84	131	5	16
Gao 2002	Asian	China	Gastric cancer	63	90	90	133	82	104	71	119
Gao 2002	Asian	China	Esophageal cancer	35	90	106	133	67	104	74	119
da Fonte de Amorim 2002	MIX	Brazil	Breast cancer	88	153	50	103	32	65	94	191
Buch 2002	Asian	India	Head and Neck cancer	151	339	146	111	243	395	54	55
Beer 2002	Caucasian	USA	Prostate cancer	50	74	61	73	83	113	28	33
Alves 2002	Caucasian	Portugal	ALL	15	52	32	50	38	76	9	26
Zhao 2001	Asian	Singapore	Lung cancer	87	68	146	119	151	121	132	102
Xiong 2001	Caucasian	USA	Breast cancer	52	57	48	48	84	86	16	19
Toruner 2001	Caucasian	Turkey	Bladder cancer	46	66	75	55	97	100	24	21
To-Figueras 2001	Caucasian	Spain	Lung cancer	72	85	102	84	123	100	40	32
Tiemersma 2001	MIX	Sudan	Hepatocellular carcinoma	65	121	47	73	73	123	39	71
Sun 2001	Asian	China	Hepatocellular carcinoma	43	51	26	77	37	51	30	77
Sreelekha 2001	Asian	India	Head and Neck cancer	50	40	48	20	80	55	18	5
Spurdle 2001	Caucasian	Australia	Ovarian cancer	126	135	159	162	228	239	57	56
Saadat 2001	Caucasian	Iran	Gastric cancer	16	78	26	53	27	90	15	41
Saadat 2001	Caucasian	Iran	Colorectal cancer	21	78	25	53	28	90	18	41
Risch 2001	Caucasian	Germany	Lung cancer	183	161	200	185	334	281	49	65
Murata 2001	Asian	Japan	Prostate cancer	58	115	57	85	68	96	47	104
Mitrunen 2001	Caucasian	France	Breast cancer	260	278	221	200	411	415	70	63
Loktionov 2001	Caucasian	UK	Colorectal cancer	73	147	133	208	166	301	40	54
Krajinovic 2001	Caucasian	Canada	Breast cancer	67	98	80	109	114	161	34	28
Kote-Jarai 2001	Caucasian	UK	Prostate cancer	120	135	153	135	206	212	67	66
Kietthubthew 2001	Asian	Thailand	Head and Neck cancer	23	37	30	16	35	28	18	25
Gudmundsdottir 2001	Caucasian	Iceland	Breast cancer	227	181	273	214	401	314	99	81
Gsur 2001	Caucasian	Austria	Prostate cancer	91	85	71	85	139	133	27	33
Butler 2001	Caucasian	Australia	Colorectal cancer	97	92	106	108	123	160	67	40
Tan 2000	Asian	China	Esophageal cancer	104	74	46	76	90	91	60	59
Sweeney 2000	Caucasian	USA	Renal cell carcinoma	63	250	63	255	90	411	36	93
Steinhoff,2000	Caucasian	Germany	Prostate cancer	46	70	45	57	68	110	23	17
Steinhoff,2000	Caucasian	Germany	Bladder cancer	55	70	80	57	115	110	20	17
Stanulla 2000	Caucasian	Germany	ALL	37	27	27	37	59	50	5	14
Setiawan 2000	Asian	China	Gastric cancer	45	207	42	212	37	228	44	190
Schnakenberg 2000	Caucasian	Germany	Bladder cancer	64	94	93	129	129	175	28	48
Park 2000	Asian	Korea	Breast cancer	78	86	110	95	94	105	94	76
Olshan 2000	Mix	USA	Head and Neck cancer	97	107	75	86	140	167	32	26
McWilliams 2000	Caucasian	USA	Head and Neck cancer	79	69	68	60	118	89	24	20
Malats 2000	Caucasian	Spain	Lung cancer	56	68	66	53	90	77	32	44
London 2000	Asian	China	Lung cancer	110	283	122	427	98	204	134	426
Liu 2000	MIX	Canada	Pancreatic cancer	68	71	81	75	119	119	30	26
Lan 2000	Asian	China	Lung cancer	40	62	82	60	49	58	73	54
Kim 2000	Asian	Korea	Bladder cancer	34	97	78	123	65	119	47	101
Kim, 2000	Asian	Korea	Cervical cancer	86	85	95	96	61	89	120	92
Goodman 2000	Caucasian	Germany	Ovarian cancer	56	59	47	40	87	87	16	12
Curran 2000	Caucasian	Australia	Breast cancer	56	57	73	72	101	108	27	20
Crump 2000	Caucasian	USA	AML	138	77	159	75	249	126	48	26
Welfare 1999	Caucasian	UK	Colorectal cancer	77	77	83	78	129	129	31	26
Salagovic 1999	Caucasian	Slovak Republic	Bladder cancer	36	125	40	123	55	206	21	42
Rebbeck 1999	Caucasian	USA	Prostate cancer	126	121	110	110	186	159	46	72
Longuemaux 1999	Caucasian	France	Renal cell carcinoma	85	94	88	117	148	171	25	40
Krajinovic 1999	Caucasian	Canada	ALL	61	148	113	156	148	227	28	47
Katoh 1999	Asian	Japan	Head and Neck cancer	38	79	54	68	48	72	44	75
Jourenkova-Mironova 1999	Caucasian	France	Head and Neck cancer	63	82	58	90	95	145	26	27
Garcia-Closas 1999	Caucasian	USA	Breast cancer	233	237	232	227	396	386	70	80
Cheng 1999	MIX	USA	Head and Neck cancer	76	180	86	135	109	260	53	55
Autrup 1999	Caucasian	Denmark	Prostate cancer	62	134	91	154	124	244	29	44
Abdel-Rahman 1999	Caucasian	Egypt	Colorectal cancer	26	15	37	30	37	30	22	21
Trizna 1998	MIX	USA	Glioma	43	51	47	39	65	63	25	27
Saarikoski 1998	Caucasian	Finland	Lung cancer	108	157	100	137	178	255	26	39
Lin 1998	Asian	China	Esophageal cancer	25	24	20	21	26	22	19	23
Jourenkova 1998	Caucasian	Switzerland	Head and Neck cancer	51	82	78	90	104	145	25	27
Hengstler 1998	Caucasian	Germany	Ovarian cancer	56	82	47	43	87	97	16	18
Helzlsouer 1998	Caucasian	USA	Breast cancer	39	60	71	52	80	88	30	24
Gertig 1998	Caucasian	USA	Colorectal cancer	97	104	114	117	173	169	36	51
Abdel-Rahman 1998	Caucasian	Egypt	Bladder cancer	11	19	26	15	20	29	17	5
To-Figueras 1997	Caucasian	Spain	Lung cancer	67	157	93	155	121	93	39	27
Kelsey 1997	African-Americans	USA	Lung cancer	111	189	57	89	131	232	37	46
Jourenkova 1997	Caucasian	France	Lung cancer	69	82	81	90	123	145	27	27
Hung 1997	Asian	China	Head and Neck cancer	17	52	24	71	17	58	24	65
Esteller 1997	Caucasian	Spain	Endometrial cancer	29	32	51	28	61	48	19	12
El-Zein 1997	Caucasian	USA	Lung cancer	30	26	22	22	41	42	11	6
Chen 1997	Caucasian	USA	ALL	93	246	104	170	162	335	35	81
Bruning 1997	Caucasian	Germany	Renal cell carcinoma	27	17	18	31	42	37	3	11
Sarhanis 1996	Caucasian	UK	Ovarian cancer	37	120	47	192	68	264	13	61
Katoh 1996	Asian	Japan	Gastric cancer	60	71	79	55	73	70	66	56
Katoh 1996	Asian	Japan	Colorectal cancer	47	71	56	55	53	70	50	56
Jahnke 1996	Caucasian	Germany	Head and Neck cancer	118	104	151	112	213	188	56	28
Trizna 1995	Caucasian	USA	Head and Neck cancer	59	22	127	20	70	27	57	15
Chenevix-Trench 1995	Caucasian	Australia	Colorectal cancer	68	99	64	101	115	125	17	23
