# Supplementary material for: Epistasis Test in Meta-Analysis: A Multi-Parameter Markov Chain Monte Carlo Model for Consistency of Evidence
Source: PLoS One. 2016 Apr 5;11(4):e0152891. doi: 10.1371/journal.pone.0152891 (PMC4821560; doi:10.1371/journal.pone.0152891)
Supplement: S2 Table — Variable definitions: Author: the first author in each included article. Year: the year of publication. Country: the country of study location. case.CYP1A1.0: the number of subjects with AA genotype in rs4646903 in cases. case.CYP1A1.1: the number of subjects with AC/CC genotype in rs4646903 in cases (risk type). ctrl.CYP1A1.0: the number of subjects with AA genotype in rs4646903 in controls. ctrl.CYP1A1.1: the number of subjects with AC/CC genotype in rs4646903 in controls (risk type). case.GSTM1.0: the number of functional GSTM1 carriers in cases (including heterozygous). case.GSTM1.1: the number of null/null GSTM1 carriers in cases (risk type). ctrl.GSTM1.0: the number of functional GSTM1 carriers in controls (including heterozygous). ctrl.GSTM1.1: the number of null/null GSTM1 carriers in controls (risk type). (XLSX) [file pone.0152891.s005.xlsx]

## Sheet: 工作表1
Author	Year	Country	case.CYP1A1.0	case.CYP1A1.1	ctrl.CYP1A1.0	ctrl.CYP1A1.1	case.GSTM1.0	case.GSTM1.1	ctrl.GSTM1.0	ctrl.GSTM1.1
Sato	2000	Japan	68	74	90	52	50	92	78	64
Tanimoto	1999	Japan	32	68	62	38	57	43	58	42
Gronau	2003	Germany	55	18	94	35	32	41	63	66
Gatt?s	2006	Brazil	25	13	63	39	14	24	63	39
Cha	2007	USA	20	52	49	114	35	37	86	123
Matthias	1998	UK	110	14	165	28	51	71	83	95
Losi-Guembarovski	2008	Brazil	55	36	53	28	55	36	39	42
Chatterjee	2010	India	30	72	49	51	49	53	79	21
Anantharaman	2007	India	205	241	331	396	235	198	458	269
Cordero	2010	Chile	22	26	75	49	24	24	100	24
Shukla	2013	India	60	40	48	52	56	38	78	22
Louren?o	2011	Brazil	21	8	94	48	19	10	84	58
Sachan	2013	India	31	35	59	41	39	27	84	16
