# Supplementary material for: Epistasis Test in Meta-Analysis: A Multi-Parameter Markov Chain Monte Carlo Model for Consistency of Evidence
Source: PLoS One. 2016 Apr 5;11(4):e0152891. doi: 10.1371/journal.pone.0152891 (PMC4821560; doi:10.1371/journal.pone.0152891)
Supplement: S3 Table — Variable definitions: Author: the first author in each included article. Year: the year of publication. Race: the race of the study population. Type: the subtype of chronic kidney disease in each study. case.ACE.0: the number I allele in rs4340 in cases. case.ACE.1: the number D allele in rs4340 in cases (risk type). ctrl.ACE.0: the number I allele in rs4340 in controls. ctrl.ACE.1: the number D allele in rs4340 in controls (risk type). case.AGT.0: the number M allele in rs699 in cases. case.AGT.1: the number T allele in rs699 in cases (risk allele). ctrl.AGT.0: the number M allele in rs699 in controls. ctrl.AGT.1: the number T allele in rs699 in controls (risk allele). (XLSX) [file pone.0152891.s006.xlsx]

## Sheet: data6_real
Author	Year	Race	Tyep	case.ACE.0	case.ACE.1	ctrl.ACE.0	ctrl.ACE.1	case.AGT.0	case.AGT.1	ctrl.AGT.0	ctrl.AGT.1
Su	2014	Asian	combined	792	502	859	429	193	1101	230	1058
Shaikh	2014	Caucasian	diabetic nephropathy	99	121	107	123	49	171	83	147
Pawlik	2014	Caucasian	glomerulonephritis	126	154	180	194	141	139	179	195
Chen	2014	Asian	combined	314	152	617	281	73	393	150	748
Zsom	2011	Caucasian	combined	266	352	198	202	328	290	200	200
Huang	2010	Asian	glomerulonephritis	49	45	168	72	14	80	40	200
Anbazhagan	2009	Asian	combined	124	112	99	97	73	129	82	112
Ahluwalia	2009	Asian	diabetic nephropathy	152	328	215	295	212	268	336	174
M?llsten	2008	Caucasian	diabetic nephropathy	119	123	185	209	154	88	220	210
Eroglu	2008	Caucasian	diabetic nephropathy	43	49	50	62	48	44	62	50
Buraczynska	2006	Caucasian	combined	694	802	492	548	734	756	564	476
Prasad	2006	Asian	diabetic nephropathy	208	184	249	201	144	248	273	177
Fabris	2005	Caucasian	hypertensive nephropathy	58	114	151	193	78	94	196	148
Lau	2004	Asian	glomerulonephritis	154	82	137	51	27	209	31	157
Stratta	2004	Caucasian	glomerulonephritis	96	138	134	208	136	98	182	160
Papp	2003	Caucasian	glomerulonephritis	47	53	151	149	55	45	149	151
Okuno	2003	Asian	diabetic nephropathy	10	14	54	22	4	20	26	56
Wang	2003	Asian	combined	316	176	230	136	76	416	64	302
Losito	2002	Caucasian	combined	135	185	128	210	165	155	190	148
Fradin	2002	Caucasian	diabetic nephropathy	97	137	94	142	142	92	139	97
Nicod	2002	Caucasian	combined	282	238	261	259	299	221	304	216
Lovati	2001	Caucasian	combined	282	238	333	321	299	221	393	261
Wu	2000	Asian	diabetic nephropathy	75	67	58	24	21	121	26	56
van Ittersum	2000	Caucasian	diabetic nephropathy	79	59	192	184	77	61	238	138
Solini	1999	Caucasian	diabetic nephropathy	132	182	137	207	125	189	144	200
Miura	1999	Asian	diabetic nephropathy	121	75	128	78	40	156	36	170
Walder	1998	Caucasian	diabetic nephropathy	49	61	40	48	60	50	63	25
Young	1998	Asian	diabetic nephropathy	76	36	72	36	13	99	25	83
Pei	1997	Caucasian	glomerulonephritis	145	191	91	109	199	137	118	82
Marre	1997	Caucasian	diabetic nephropathy	268	406	149	165	372	302	176	136
Ringel	1997	Caucasian	diabetic nephropathy	280	310	355	383	323	263	409	323
Kawada	1997	Asian	combined	267	149	264	152	88	320	64	340
Chowdhury	1996	Caucasian	diabetic nephropathy	204	280	143	189	285	199	178	100
Ohno	1996	Asian	diabetic nephropathy	90	68	81	33	38	120	25	81
